# Supplementary material for: Identifying Health Status in Grazing Dairy Cows from Milk Mid-Infrared Spectroscopy by Using Machine Learning Methods
Source: Animals (Basel). 2021 Jul 21;11(8):2154. doi: 10.3390/ani11082154 (PMC8388516; doi:10.3390/ani11082154)
Supplement: Supplementary file 1 [file animals-11-02154-s001.zip]

Archive with 1 entries (1 files):
- animals-1281582-supplementary.pdf
